# Supplementary material for: Premna puberula P. Ethyl Acetate Extract Treats Ulcerative Colitis by Regulating the Intestinal Flora and Improving Serum Metabolism
Source: Molecules. 2025 Sep 19;30(18):3809. doi: 10.3390/molecules30183809 (PMC12472188; doi:10.3390/molecules30183809)
Supplement: Supplementary file 1 [file molecules-30-03809-s001.zip]

Archive with 1 entries (1 files):
- molecules-3828626-supplementary.pdf
